# Supplementary material for: Co-Occurrence of Major Mycotoxins and Emerging Alternaria Toxins in Couscous Marketed in Algeria
Source: Toxins (Basel). 2025 Sep 26;17(10):483. doi: 10.3390/toxins17100483 (PMC12568311; doi:10.3390/toxins17100483)
Supplement: Supplementary file 1 [file toxins-17-00483-s001.zip]

Archive with 1 entries (1 files):
- toxins-3857830-supplementary.pdf
